# Supplementary material for: Aligning text mining and machine learning algorithms with best practices for study selection in systematic literature reviews
Source: Syst Rev. 2020 Dec 13;9:293. doi: 10.1186/s13643-020-01520-5 (PMC7734810; doi:10.1186/s13643-020-01520-5)
Supplement: Supplementary file 1 — Additional file 1:. Machine Learning Functions. Code used to apply the machine learning algorithms [file 13643_2020_1520_MOESM1_ESM.r]

##### Load libraries #####
library(plyr)
library(purrr)
library(slam)
library(xlsx)
library(tm)
library(caret)
library(tidyverse)
library(tidytext)
library(caTools)
library(doParallel)
library(data.tree)
library(networkD3)
library(Cairo)

##### Defining functions #####
#Changing one line from the caret::downSample function to call outcome variable from within dataframe instead of externally. Causes error otherwise for caret library.
downSample <- function (x, y, list = FALSE, yname = "Class") {
  xc <- class(x)
  if (!is.data.frame(x)) 
    x <- as.data.frame(x)
  if (!is.factor(y)) {
    warning("Down-sampling requires a factor variable as the response. The original data was returned.")
    return(list(x = x, y = y))
  }
  minClass <- min(table(y))
  x$.outcome <- y
  x <- ddply(x, .(.outcome), function(dat, n) dat[sample(seq(along = dat$.outcome),n), , drop = FALSE], n = minClass)
  #x <- ddply(x, .(y), function(dat, n) dat[sample(seq(along = dat$.outcome),n), , drop = FALSE], n = minClass)
  y <- x$.outcome
  x <- x[, !(colnames(x) %in% c("y", ".outcome")), drop = FALSE]
  if (list) {
    if (xc[1] == "matrix") 
      x <- as.matrix(x)
    out <- list(x = x, y = y)
  }
  else {
    out <- cbind(x, y)
    colnames(out)[ncol(out)] <- yname
  }
  out
}

## Primary function for running ML algorithms with various parameter configurations ##
# model: ML model - one of "SVM", "CART", "NB"
# ts: Dataset comprised of only training set
# tes: Dataset comprised of only testing set
# exc_reasons: Full set of reasons for exclusion. Defaults to - c("Population","Intervention","Comparator","Outcomes","Study design","Other","Time")
# threshold: Threshold percentage for classifying citations. Defaults to - 0.90
# hierarchy: Hierarchy of exclusion reasons. Defaults to - c("Study design","Population","Intervention","Comparator","Outcomes","Other","Time")
# Print: Logical flag variable for whether or not to print results. Defaults to - TRUE
# Print_path: If Print = TRUE, path to where to print the results (must end in ".xlsx"). Defaults to - NULL
# print_1st_stage_path: Indicates whether results for the 1st stage of modelling are printed (i.e. first model fit to Include/Exclude rather than specific exclude decisions) . If NULL it does not print, if a path is specified these results are printed to the given path. Defaults to - NULL
# word_freq: Word frequency to use in ML model. Use words that appear >= word_freq times. Must be NA or numeric. Defaults to - NA
# down_sample: Logical flag variable to implement down-samping or not. Defaults to - FALSE
# multicore: Logical flag variable for whether or not to allow R to use multiple cores on your computer. Defaults to - TRUE
# cores: If multicore = TRUE, number of cores for program to run on your computer. Defaults to - 4
# tuning_metric: Metric used to tune ML model (one of "ROC", "Sens"). Note this is not applicable for "CART" model. Defaults to - "ROC"
Auto_screen_caret <- function(model,ts,tes,exc_reasons = c("Population","Intervention","Comparator","Outcomes","Study design","Other","Time"),threshold = 0.9,
                              hierarchy = c("Study design","Population","Intervention","Comparator","Outcomes","Other","Time"),Print=FALSE,Print_path=NULL,
                              print_1st_stage_path=NULL,word_freq=NA,down_sample = FALSE,multicore=FALSE,cores=4,tuning_metric="ROC"){
  OG_tes <- tes #Store original test set for later
  
  #Remove data with blank abstracts
  ts = ts[ts$Abstract!="",]  
  
  #Remove punctuation
  ts$Abstract = removePunctuation(ts$Abstract)
  
  #Remove numbers
  ts$Abstract = removeNumbers(ts$Abstract)
  
  #Transform everything to lowercase
  ts$Abstract = tolower(ts$Abstract)
  
  #Remove all commonly used english words
  ts$Abstract = removeWords(ts$Abstract, stopwords("english"))
  
  #Remove excludes with reason for exclusion as duplicate publication
  ts = ts[!grepl("Duplicate",ts$Reason,ignore.case = TRUE),]
  
  ####################################################################################
  #Working with test data set                                                        #  
  #This will be used in the overall as well as the individual exclusion reason models#
  ####################################################################################
  #Remove data with blank abstracts
  tes = tes[,names(tes) %in% c("ID","Abstract")]
  tes = tes[tes$Abstract!="",]  
  
  #Remove punctuation
  tes[,2] = removePunctuation(tes[,2])
  
  #Remove numbers
  tes[,2] = removeNumbers(tes[,2])
  
  #Transform everything to lowercase
  tes[,2] = tolower(tes[,2])
  
  #Remove all commonly used english words
  tes[,2] = removeWords(tes[,2], stopwords("english"))
  
  ######################################################
  #Fit an overall model including all exclusion reasons#
  ######################################################
  ts_overall <- ts
  ts_overall$grp <- "ts"
  tes$grp <- "tes"
  tes$In_Ex <- "placeholder"
  ts_tes <- rbind(ts_overall[,names(ts_overall) %in% names(tes)],tes)
  
  data_counts <- count(unnest_tokens(ts_tes,word,Abstract), ID, word, sort = TRUE) #Create word frequency matrix

  data_dtm <- cast_dtm(bind_tf_idf(data_counts, word, ID, n),ID,word,tf_idf) #Create document term matrix
  
  meta <- tibble(ID = dimnames(data_dtm)[[1]]) %>%
    left_join(ts_tes[!duplicated(ts_tes$ID), ], by = "ID")
  
  data_df_train <- as.data.frame(as.matrix(data_dtm[meta$grp=="ts",]))
  data_df_pred <- as.data.frame(as.matrix(data_dtm[meta$grp=="tes",]))
  
  #By default only keep words that appear >= 5 times across all abstacts
  data_df_overall <- as.data.frame(as.matrix(data_dtm))
  data_counts_check <- map_dbl(data_df_overall,function(x) sum(x>0))
  data_counts_keep5 <- names(data_counts_check)[data_counts_check>=5]
  
  data_df_train <- data_df_train[,names(data_df_train) %in% data_counts_keep5]
  data_df_pred <- data_df_pred[,names(data_df_pred) %in% data_counts_keep5]
  
  if(!is.null(word_freq)){ #If provided, only keep words that appear in >= word_freq times across all abstracts
  data_counts_keep <- names(data_counts_check)[data_counts_check>=word_freq]

  data_df_train <- data_df_train[,names(data_df_train) %in% data_counts_keep]
  data_df_pred <- data_df_pred[,names(data_df_pred) %in% data_counts_keep]
  }
  
  data_df_train <- apply(data_df_train, 2, convert_count)
  data_df_pred <- apply(data_df_pred, 2, convert_count)
  
  response_train <- meta$In_Ex[meta$grp=="ts"]
  data_df_train <- data.frame(cbind(data_df_train,response_train))
  data_df_pred <- data.frame(data_df_pred) #This is to turn the columns into factors
  
  #Remove all predictors that contain only one level
  one_level <- which(map_dbl(data_df_train,function(x) dim <- dim(plyr::count(x))[1])<2)
  data_df_train <- data_df_train[,!names(data_df_train) %in% names(one_level)]
  data_df_pred <- data_df_pred[,!names(data_df_pred) %in% names(one_level)]
  data_df_train <- as.tibble(data_df_train)
  data_df_pred <- as.tibble(data_df_pred)
  
  #Having a predictor called "y" messes up all of these models!!! Therefore, we just rename it to be the same thing in both the training and test sets.
  names(data_df_train)[names(data_df_train)=="y"] <- "letter_y"
  names(data_df_pred)[names(data_df_pred)=="y"] <- "letter_y"
  
  ##################################################
  #Creating data frame where results will be stored#
  ##################################################
  res = data.frame(id = meta[meta$grp=="tes",][,1],In_Ex = NA,Reason = NA,stringsAsFactors = FALSE)

  #Select which model will be run
  if(model=="NB"){
    #For some unknown reason if the training and prediction sets are tibbles instead of data.frames, the variable importance function for naive bayes does not work
    data_df_train <- data.frame(data_df_train)
    data_df_pred <- data.frame(data_df_pred)
    if(down_sample){
      trctrl <- trainControl(
        method = "cv",
        # Also predict the probabilities
        classProbs = TRUE,
        # Compute the ROC AUC as well as the sens and
        # spec from the default 50% cutoff. The
        # function `twoClassSummary` will produce those.
        summaryFunction = twoClassSummary,
        savePredictions = "final",
        sampling = "down"
      )  
    } else{
      trctrl <- trainControl(
        method = "cv",
        # Also predict the probabilities
        classProbs = TRUE,
        # Compute the ROC AUC as well as the sens and
        # spec from the default 50% cutoff. The
        # function `twoClassSummary` will produce those.
        summaryFunction = twoClassSummary,
        savePredictions = "final"
      )
    }
    
    #'fL' in caret is equivilent to 'laplace' in the naivebayes package
    if(multicore){
    cl <- makeCluster(cores)
    registerDoParallel(cl)
    }
    ptm <- proc.time()
    nb_mod <- train(x = data_df_train[,names(data_df_train) != "response_train"],
                    y = data_df_train$response_train,
                    method = "nb",
                    metric = tuning_metric,
                    tuneGrid = expand.grid(usekernel = c(TRUE,FALSE), fL = c(0,0.5,1), adjust=1),
                    trControl = trctrl)
    runtime_overall <- proc.time() - ptm
    if(multicore){
    stopCluster(cl)
    }
    
    #Printing tuning statistics
    dir.create(paste0(paste0(unlist(strsplit(Print_path,"/"))[-length(unlist(strsplit(Print_path,"/")))],collapse = "/"),"/Tuning stats/"),showWarnings = FALSE)
    
    write.xlsx2(nb_mod$results,paste0(paste0(unlist(strsplit(Print_path,"/"))[-length(unlist(strsplit(Print_path,"/")))],collapse = "/"),"/Tuning stats/",sub(".xlsx","",unlist(strsplit(Print_path,"/"))[length(unlist(strsplit(Print_path,"/")))])," - tuning stats stage 1.xlsx"),row.names = FALSE)

  nb_pred <- predict(nb_mod$finalModel,data_df_pred)
  for_printing <- data.frame(ID=res$ID,nb_pred$posterior,stringsAsFactors = FALSE)
  print <- left_join(OG_tes,for_printing)
  
  if(!is.null(print_1st_stage_path)){
    write.xlsx2(print,file=print_1st_stage_path,row.names=FALSE)
  }
  
  exc_inds = which(nb_pred$posterior[,colnames(nb_pred$posterior)=="Excluded"] >= threshold)
  inc_inds = which(nb_pred$posterior[,colnames(nb_pred$posterior)=="Included"] >= threshold)
  }
  if(model=="CART"){
    if(down_sample){
      trctrl <- trainControl(
        method = "cv",
        # Also predict the probabilities
        classProbs = TRUE,
        # Compute the ROC AUC as well as the sens and
        # spec from the default 50% cutoff. The
        # function `twoClassSummary` will produce those.
        summaryFunction = twoClassSummary,
        savePredictions = "final",
        sampling = "down"
      )  
    } else{
      trctrl <- trainControl(
        method = "cv",
        # Also predict the probabilities
        classProbs = TRUE,
        # Compute the ROC AUC as well as the sens and
        # spec from the default 50% cutoff. The
        # function `twoClassSummary` will produce those.
        summaryFunction = twoClassSummary,
        savePredictions = "final"
      )
    }
    
    if(multicore){
      cl <- makeCluster(cores)
      registerDoParallel(cl)
    }
    ptm <- proc.time()
    cart_mod <- train(x = data_df_train[,names(data_df_train) != "response_train"],
                      y = data_df_train$response_train,
                      method = "treebag",
                      metric = tuning_metric,
                      trControl = trctrl)
    runtime_overall <- proc.time() - ptm
    if(multicore){
      stopCluster(cl)
    }
    
    cart_pred <- data.frame(predict(cart_mod$finalModel,data_df_pred,type="prob"))
    for_printing <- data.frame(ID=res$ID,cart_pred,stringsAsFactors = FALSE)
    print <- left_join(OG_tes,for_printing)
    
    if(!is.null(print_1st_stage_path)){
      write.xlsx2(print,file=print_1st_stage_path,row.names=FALSE)
    }
    
    exc_inds = which(cart_pred[,colnames(cart_pred)=="Excluded"] >= threshold)
    inc_inds = which(cart_pred[,colnames(cart_pred)=="Included"] >= threshold)
  }
  if(model=="SVM"){
    #SVM requires numeric predictors! (i.e. we have to convert the Yes/No factor into a 1/0 integer)
    data_df_train[,names(data_df_train)!="response_train"] <- map_df(data_df_train[,names(data_df_train)!="response_train"],function(x) ifelse(as.character(x) == "Yes", 1, 0))
    data_df_pred <- map_df(data_df_pred,function(x) ifelse(as.character(x) == "Yes", 1, 0))
    if(down_sample){
      trctrl <- trainControl(
        method = "cv",
        # Also predict the probabilities
        classProbs = TRUE,
        # Compute the ROC AUC as well as the sens and
        # spec from the default 50% cutoff. The
        # function `twoClassSummary` will produce those.
        summaryFunction = twoClassSummary,
        savePredictions = "final",
        sampling = "down"
      )  
    } else{
      trctrl <- trainControl(
        method = "cv",
        # Also predict the probabilities
        classProbs = TRUE,
        # Compute the ROC AUC as well as the sens and
        # spec from the default 50% cutoff. The
        # function `twoClassSummary` will produce those.
        summaryFunction = twoClassSummary,
        savePredictions = "final"
      )
    }
    
    if(multicore){
      cl <- makeCluster(cores)
      registerDoParallel(cl)
    }
    ptm <- proc.time()
    svm_mod <- train(x = data_df_train[,names(data_df_train) != "response_train"],
                      y = data_df_train$response_train,
                      method = "svmLinear2",
                      metric = tuning_metric,
                      tuneGrid = data.frame(cost = c(0.25,1,2,8,32,256)),
                      trControl = trctrl)
    runtime_overall <- proc.time() - ptm
    if(multicore){
      stopCluster(cl)
    }
    
    #Printing tuning statistics
    dir.create(paste0(paste0(unlist(strsplit(Print_path,"/"))[-length(unlist(strsplit(Print_path,"/")))],collapse = "/"),"/Tuning stats/"),showWarnings = FALSE)
    
    write.xlsx2(svm_mod$results,paste0(paste0(unlist(strsplit(Print_path,"/"))[-length(unlist(strsplit(Print_path,"/")))],collapse = "/"),"/Tuning stats/",sub(".xlsx","",unlist(strsplit(Print_path,"/"))[length(unlist(strsplit(Print_path,"/")))])," - tuning stats stage 1.xlsx"),row.names = FALSE)

    svm_pred <- data.frame(attr(predict(svm_mod$finalModel,data_df_pred,probability = T),"probabilities")) #Slightly different way to get probabilities from finalModel compared with other methods
    for_printing <- data.frame(ID=res$ID,svm_pred,stringsAsFactors = FALSE)
    print <- left_join(OG_tes,for_printing)
    
    if(!is.null(print_1st_stage_path)){
      write.xlsx2(print,file=print_1st_stage_path,row.names=FALSE)
    }
    
    exc_inds = which(svm_pred[,colnames(svm_pred)=="Excluded"] >= threshold)
    inc_inds = which(svm_pred[,colnames(svm_pred)=="Included"] >= threshold)
  }
  print(paste0("Finished 1st stage ",model," model"))
  res$In_Ex[exc_inds] = "Excluded"
  res$In_Ex[inc_inds] = "Included"

  #################################################
  #Fit a model for each specified exclusion reason#
  #################################################
  exc_reasons_names = gsub(" ","",exc_reasons)
  for(i in 1:length(exc_reasons)){
    print(exc_reasons[i])
    
    #Keep only the includes and the ith reason for exclusion
    if(sum(ts_overall$Reason == exc_reasons[i])>0){
      ts_temp = ts_overall[ts_overall$In_Ex == "Included" | ts_overall$Reason == exc_reasons[i],]
      ts_tes_temp <- rbind(ts_temp[,names(ts_temp) %in% names(tes)],tes)
      
      data_counts_temp <- count(unnest_tokens(ts_tes_temp,word,Abstract), ID, word, sort = TRUE) #Create word frequency matrix

      data_dtm_temp <- cast_dtm(bind_tf_idf(data_counts_temp, word, ID, n),ID,word,tf_idf) #Create document term matrix
      
      meta_temp <- tibble(ID = dimnames(data_dtm_temp)[[1]]) %>%
        left_join(ts_tes_temp[!duplicated(ts_tes_temp$ID), ], by = "ID")
      
      data_df_train_temp <- as.data.frame(as.matrix(data_dtm_temp[meta_temp$grp=="ts",]))
      data_df_pred_temp <- as.data.frame(as.matrix(data_dtm_temp[meta_temp$grp=="tes",]))
      
      #By default only keep words that appear >= 5 times across all abstacts
      data_df_overall_temp <- as.data.frame(as.matrix(data_dtm_temp))
      data_counts_check_temp <- map_dbl(data_df_overall_temp,function(x) sum(x>0))
      data_counts_keep_temp5 <- names(data_counts_check_temp)[data_counts_check_temp>=5]
      
      data_df_train_temp <- data_df_train_temp[,names(data_df_train_temp) %in% data_counts_keep_temp5]
      data_df_pred_temp <- data_df_pred_temp[,names(data_df_pred_temp) %in% data_counts_keep_temp5]
      
      if(!is.null(word_freq)){ #If provided, only keep words that appear in >= word_freq times across all abstracts
        data_counts_keep_temp <- names(data_counts_check_temp)[data_counts_check_temp>=word_freq]
        
        data_df_train_temp <- data_df_train_temp[,names(data_df_train_temp) %in% data_counts_keep_temp]
        data_df_pred_temp <- data_df_pred_temp[,names(data_df_pred_temp) %in% data_counts_keep_temp]
      }
      
      data_df_train_temp <- apply(data_df_train_temp, 2, convert_count)
      data_df_pred_temp <- apply(data_df_pred_temp, 2, convert_count)
      
      response_train_temp <- meta_temp$In_Ex[meta_temp$grp=="ts"]
      data_df_train_temp <- data.frame(cbind(data_df_train_temp,response_train_temp))
      data_df_pred_temp <- data.frame(data_df_pred_temp) #This is to turn the columns into factors
      
      #Remove all predictors that contain only one level
      one_level_temp <- which(map_dbl(data_df_train_temp,function(x) dim <- dim(plyr::count(x))[1])<2)
      data_df_train_temp <- data_df_train_temp[,!names(data_df_train_temp) %in% names(one_level_temp)]
      data_df_pred_temp <- data_df_pred_temp[,!names(data_df_pred_temp) %in% names(one_level_temp)]
      data_df_train_temp <- as.tibble(data_df_train_temp)
      data_df_pred_temp <- as.tibble(data_df_pred_temp)
      
      #Having a predictor called "y" messes up all of these models!!! Therefore, we just rename it to be the same thing in both the training and test sets.
      names(data_df_train_temp)[names(data_df_train_temp)=="y"] <- "letter_y"
      names(data_df_pred_temp)[names(data_df_pred_temp)=="y"] <- "letter_y"
      
      #Select which model will be run
      if(model=="NB"){
        #For some unknown reason if the training and prediction sets are tibbles instead of data.frames, the variable importance function for naive bayes does not work
        data_df_train_temp <- data.frame(data_df_train_temp)
        data_df_pred_temp <- data.frame(data_df_pred_temp)
        if(multicore){
          cl <- makeCluster(cores)
          registerDoParallel(cl)
        }
        ptm <- proc.time()
        nb_mod_temp <- train(x = data_df_train_temp[,names(data_df_train_temp) != "response_train_temp"],
                             y = data_df_train_temp$response_train_temp,
                             method = "nb",
                             metric = tuning_metric,
                             tuneGrid = expand.grid(usekernel = c(TRUE,FALSE), fL = c(0,0.5,1), adjust=1),
                             trControl = trctrl) #Using same trctrl as 1st step model
        runtime_overall <- proc.time() - ptm
        if(multicore){
          stopCluster(cl)
        }
        
      nb_pred_temp <- predict(nb_mod_temp$finalModel,data_df_pred_temp)
      
      #Keep all of the exclusion probabilities instead of just those over the threshold as before
      eval(parse(text = paste("res$",exc_reasons_names[i]," = nb_pred_temp$posterior[,colnames(nb_pred_temp$posterior)=='Excluded']",sep="")))
      
      } #Close if(model=="NB") statement
      if(model=="CART"){
        if(multicore){
          cl <- makeCluster(cores)
          registerDoParallel(cl)
        }
        ptm <- proc.time()
        cart_mod_temp <- train(x = data_df_train_temp[,names(data_df_train_temp) != "response_train_temp"],
                               y = data_df_train_temp$response_train_temp,
                               method = "treebag",
                               metric = tuning_metric,
                               trControl = trctrl) #Using same trctrl as 1st step model
        runtime_overall <- proc.time() - ptm
        if(multicore){
          stopCluster(cl)
        }
        
        cart_pred_temp <- predict(cart_mod_temp$finalModel,data_df_pred_temp,type="prob")
        
        #Keep all of the exclusion probabilities instead of just those over the threshold
        eval(parse(text = paste("res$",exc_reasons_names[i]," = cart_pred_temp[,colnames(cart_pred_temp)=='Excluded']",sep=""))) 
      } #Close if(model=="CART") statement
      if(model=="SVM"){
        #SVM requires numeric predictors! (i.e. we have to convert the Yes/No factor into a 1/0 integer)
        data_df_train_temp[,names(data_df_train_temp)!="response_train_temp"] <- map_df(data_df_train_temp[,names(data_df_train_temp)!="response_train_temp"],function(x) ifelse(as.character(x) == "Yes", 1, 0))
        data_df_pred_temp <- map_df(data_df_pred_temp,function(x) ifelse(as.character(x) == "Yes", 1, 0))
        if(multicore){
          cl <- makeCluster(cores)
          registerDoParallel(cl)
        }
        ptm <- proc.time()
        svm_mod_temp <- train(x = data_df_train_temp[,names(data_df_train_temp) != "response_train_temp"],
                              y = data_df_train_temp$response_train_temp,
                              method = "svmLinear2",
                              metric = tuning_metric,
                              tuneGrid = data.frame(cost = c(0.25,1,2,8,32,256)),
                              trControl = trctrl) #Using same trctrl as 1st step model
        runtime_overall <- proc.time() - ptm
        if(multicore){
          stopCluster(cl)
        }
        
        svm_pred_temp <- data.frame(attr(predict(svm_mod_temp$finalModel,data_df_pred_temp,probability = T),"probabilities")) #Slightly different way to get probabilities from finalModel compared with other methods
        
        #Keep all of the exclusion probabilities instead of just those over the threshold
        eval(parse(text = paste("res$",exc_reasons_names[i]," = svm_pred_temp[,colnames(svm_pred_temp)=='Excluded']",sep=""))) 
      } #Close if(model=="SVM") statement
    }
  }
  
  hierarchy_names = gsub(" ","",hierarchy)
  
  res = res[res$ID!="",]
  for(j in 4:dim(res)[2]){ #Some of the predictions yield NaN for an unknown reason
    res[,j][is.nan(res[,j])] <- 0
  }
  res_temp = res[,4:dim(res)[2]]
  
  for(j in 1:dim(res_temp)[1]){
    temp = res_temp[j,]
    if(sum(temp[1,]>threshold)!=0){
      res$In_Ex[j] <- "Excluded"
      if(sum(temp[1,]>threshold)==1){ #Only one exclusion reason over threshold
       res$Reason[j] <- names(res_temp)[temp[1,]>threshold]
      } else{ #More than one exclusion reason over threshold percentage
          over_thres = temp[,temp[1,]>threshold]
          rankings = match(names(over_thres),hierarchy_names)
          first_in_hierarachy = names(over_thres)[which(rankings == min(rankings))]
          res$Reason[j] = first_in_hierarachy
      }
    }
  }
  #Remove excludes with no reason for exclusion
  res$In_Ex[res$In_Ex=="Excluded" & is.na(res$Reason)] <- NA
  OG_print <- OG_tes
  names(OG_print)[names(OG_print) %in% c("In_Ex","Reason")] <- paste0(names(OG_print)[names(OG_print) %in% c("In_Ex","Reason")],"_OG")
  res_fin <- full_join(res,OG_print)
  res_fin <- res_fin[,c("ID","Abstract","In_Ex_OG","Reason_OG","In_Ex","Reason",names(res_fin)[!names(res_fin) %in% c("ID","Abstract","In_Ex_OG","Reason_OG","In_Ex","Reason")])]

  if(Print){
    write.xlsx2(res_fin,Print_path,row.names = FALSE)
  }
  
  return(res_fin)

}

## Function for calculating model fit statistics, using results from Auto_screen_caret ##
# OG_tes: Dataset comprised of only the original testing set
# ML_res: Dataset of machine learning algorithm results output from Auto_screen_caret
# threshold: See definition from Auto_screen_caret
# hierarchy: See definition from Auto_screen_caret
Calculate_stats_2bins <- function(OG_tes,ML_res,threshold = 0.9,hierarchy = c("Study design","Population","Intervention","Comparator","Outcomes","Other","Time")){
  OG_tes <- OG_tes[,names(OG_tes)!="Abstract"]
  OG_tes$Reason <- gsub(" ","",OG_tes$Reason)
  
  ML_res <- ML_res[,!names(ML_res) %in% c("Abstract","In_Ex_OG","Reason_OG")]
  names(ML_res)[2:3] <- paste0(names(ML_res)[2:3],"_res")
  
  STAT_dat <- left_join(OG_tes,ML_res)
  STAT_dat[,4][is.na(STAT_dat[,4])] <- ""
  STAT_dat[,5][is.na(STAT_dat[,5])] <- ""
  
  hierarchy_names = gsub(" ","",hierarchy)
  STAT_dat_temp = STAT_dat[,6:dim(STAT_dat)[2]]
  for(j in 1:dim(STAT_dat_temp)[1]){
    temp = STAT_dat_temp[j,]
    
    if(sum(temp[1,]>threshold)!=0){
      STAT_dat$In_Ex_res[j] <- "Excluded"
      if(sum(temp[1,]>threshold)==1){ #Only one exclusion reason over threshold
        STAT_dat$Reason_res[j] <- names(STAT_dat_temp)[temp[1,]>threshold]
      } else{ #More than one exclusion reason over threshold percentage
        over_thres = temp[,temp[1,]>threshold]
        rankings = match(names(over_thres),hierarchy_names)
        first_in_hierarachy = names(over_thres)[which(rankings == min(rankings))]
        STAT_dat$Reason_res[j] = first_in_hierarachy
      }
    }
  }
  
  TP <- sum(STAT_dat$In_Ex=="Included" & (STAT_dat$In_Ex_res=="Included" | (STAT_dat$In_Ex_res==""))) #True includes
  FN <- sum(STAT_dat$In_Ex=="Included" & STAT_dat$In_Ex_res=="Excluded") #Incorrect excludes
  TN <- sum(STAT_dat$In_Ex=="Excluded" & STAT_dat$In_Ex_res=="Excluded") #True excludes
  FP <- sum(STAT_dat$In_Ex=="Excluded" & (STAT_dat$In_Ex_res=="Included" | (STAT_dat$In_Ex_res==""))) #Incorrect includes
  
  TN_REASON <- sum(STAT_dat$In_Ex=="Excluded" & STAT_dat$In_Ex_res=="Excluded"
                   & STAT_dat$Reason==STAT_dat$Reason_res)
  TN_REASON_MISS <- which(STAT_dat$In_Ex=="Excluded" & STAT_dat$In_Ex_res=="Excluded" & STAT_dat$Reason_res!=""
                          & STAT_dat$Reason!=STAT_dat$Reason_res)
  TN_REASON_NOHIER <- 0
  for(i in 1:length(TN_REASON_MISS)){
    if(length(STAT_dat[TN_REASON_MISS[i],names(STAT_dat)==STAT_dat$Reason[TN_REASON_MISS[i]]])>0){
    if(!is.na(STAT_dat[TN_REASON_MISS[i],names(STAT_dat)==STAT_dat$Reason[TN_REASON_MISS[i]]])){
      check <- STAT_dat[TN_REASON_MISS[i],names(STAT_dat)==STAT_dat$Reason[TN_REASON_MISS[i]]]>threshold
      if(check){
        TN_REASON_NOHIER <- TN_REASON_NOHIER + 1 
      }
    }
    }
  }
  
  SENS <- TP/(TP+FN)
  SPEC <- TN/(TN+FP)
  PREC <- TP/(TP+FP)
  ACCU <- (TP+TN)/(TP+FP+FN+TN)
  CORR_REASON <- (TN_REASON+TN_REASON_NOHIER)/TN
  print(paste0("SENS: ",round(SENS,3)))
  print(paste0("SPEC: ",round(SPEC,3)))
  print(paste0("PREC: ",round(PREC,3)))
  print(paste0("ACCU: ",round(ACCU,3)))
  print(paste0("CORR_REASON: ",round(CORR_REASON,3)))

  STATS <- data.frame(SENS=SENS,
                      SPEC=SPEC,
                      PREC=PREC,
                      ACCU=ACCU,
                      CORR_REASON=CORR_REASON,
                      stringsAsFactors = FALSE)
  return(STATS)

}
